# Supplementary material for: Natural genetic variation of a single amino acid in beet necrotic yellow vein virus P31 protein modulates evasion of plant ubiquitination-mediated antiviral immunity
Source: PLoS Pathog. 2026 Jan 2;22(1):e1013840. doi: 10.1371/journal.ppat.1013840 (PMC12782415; doi:10.1371/journal.ppat.1013840)
Supplement: S1 Raw Data — (XLSX) [file ppat.1013840.s010.xlsx]

## Sheet: Figure 1
	1D					1E						1I
	Relative viral RNA level					Above ground fresh weight (g)						Plant height (cm)
	NM	XJ	O11	OW1		Mock	NM	XJ	O11	OW1		Mock	NM	XJ	O11	OW1
	1	0.95	0.46	0.55		16.57	6.07	9.83	14.23	11.73		34.881	19.735	22.175	29.196	29.358
	1	1.12	0.32	0.38		17.1	9.8	7.77	13.61	10.96		35.292	21.981	24.672	30.01	27.861
	1	1.08	0.5	0.4		14.1	6.5	9.2	15.6	12.6		37.371	16.482	17.14	28.781	30.602
						15.5	7.5	6.1	12.2	10.6		33.149	19.891	19.891	26.591	28.581
						15.6	9.1	10.3	13.7	11.9		36.891	17.481	22.992	27.481	26.781
						14.1	7.2	6.4	14.4	12		32.183	20.581	18.584	25.391	30.382
						15.22	6.21	9.58	10.55	13.57		31.85	15.521	20.376	24.579	26.713
						14.12	8.22	8.39	11.88	14.05		30.89	18.363	21.757	27.567	25.874
						13.22	7.58	10.04	12.28	13.22		34.08	22.753	19.352	28.667	27.463
	1C							1G							1L
	Mock	NM	XJ	O11	OW1			Mock	NM	XJ	O11	OW1			Mock	NM	XJ	O11	OW1
		1	0.96	0.48	0.53	α CP			1	1.18	0.53	0.58	α CP			1	0.82	0.49	0.51	α FLAG
		1	1.04	0.52	0.61	α FLAG			1	1.09	0.56	0.54	α FLAG

## Sheet: Figure 2
	2H									2C
			Protein Levels							BN4NM-FLAG	BN4NM-R147K-FLAG	BN4O11-FLAG	BN4O11-K147R-FLAG	Mock
	(P31NM)	min	DMSO			MG132				1	0.47	0.53	0.91		α FLAG
		0	1	1	1	1	1	1
		120	0.88	0.85	0.83	0.92	0.95	0.97		2D
		240	0.8	0.72	0.76	0.87	0.92	0.83		His-MBP-P31NM
										DMSO			MG132
			Protein Levels							0	120	240	0	120	240
	(P31NM-R147K)	min	DMSO			MG132				1	0.88	0.8	1	0.92	0.87	α His
		0	1	1	1	1	1	1
		120	0.59	0.55	0.5	0.92	0.85	0.88		2E
		240	0.43	0.33	0.36	0.71	0.7	0.6		His-MBP-P31NM-R147K
										DMSO			MG132
			Protein Levels							0	120	240	0	120	240
	(P31O11)	min	DMSO			MG132				1	0.59	0.38	1	0.92	0.71	α His
		0	1	1	1	1	1	1
		120	0.62	0.7	0.55	0.91	0.82	0.78		2F
		240	0.32	0.38	0.45	0.81	0.73	0.64		His-MBP-P31O11
										DMSO			MG132
			Protein Levels							0	120	240	0	120	240
	(P31O11-K147R)	min	DMSO			MG132				1	0.62	0.32	1	0.91	0.81	α His
		0	1	1	1	1	1	1
		120	0.79	0.85	0.82	0.98	0.92	0.88		2G
		240	0.53	0.65	0.6	0.76	0.83	0.81		His-MBP-P31O11-K147R
										DMSO			MG132
										0	120	240	0	120	240
										1	0.79	0.65	1	0.98	0.86	α His

## Sheet: Figure 3
	3D					3G						3H
	Relative viral RNA level					Plant height (cm)						Above ground fresh weight (g)
	NM	NM-R147K	O11	O11-K147R		Mock	NM	NM-R147K	O11	O11-K147R		Mock	NM	NM-R147K	O11	O11-K147R
	1	0.3	0.17	1.44		24.381	13.735	19.196	19.358	16.175		13.57	5.07	8.83	9.23	6.73
	1	0.26	0.46	1.01		25.992	13.981	20.01	19.861	15.672		14.1	4.8	7.77	8.61	5.96
	1	0.55	0.54	1.44		27.671	15.482	22.781	21.602	17.14		11.1	5.5	8.2	9.6	7.6
						23.749	14.591	23.591	22.581	16.891		14.5	6	9.1	7.2	5.6
						26.291	16.481	21.481	18.781	17.992		10.6	5.1	8.3	8.7	6.9
						22.783	12.581	18.391	19.382	15.584		12.1	7.2	7.4	9.4	7
						20.751	16.574	20.863	20.731	14.511		12.8	6.2	10.1	9.8	7.5
						21.589	14.173	23.785	18.371	13.753		11.5	7.8	7.5	8.3	6.1
						28.544	17.894	17.886	17.513	16.723		13.1	5.9	8.9	8.1	8.1
3C
Mock	NM	NM-R147K	O11	O11-K147R
	1	0.52	0.53	1.09	α CP
	1	0.16	0.27	1.28	α GFP
	1	0.56	0.59	0.96	α FLAG
3J
Healthy	NM	NM-R147K	O11	O11-K147R
	1	0.58	0.56	1.09	α CP
	1	0.62	0.59	1.1	α FLAG

## Sheet: Figure 4
	4G
	BN4NM-FLAG		BN4O11-FLAG
	DMSO	Kif	DMSO	Kif
	1	1.17	1	3.7	α FLAG

## Sheet: Figure 5
	5H
			Protein Levels
	(P31NM)	min	EV			HRD1a			HRD1a2A
		0	1	1	1	1	1	1	1	1	1
		60	0.85	0.88	0.9	0.76	0.7	0.75	0.88	0.85	0.86
		120	0.75	0.79	0.83	0.67	0.55	0.64	0.86	0.8	0.78
			Protein Levels
	(P31NM-R147K)	min	DMSO			MG132			MG132
		0	1	1	1	1	1	1	1	1	1
		60	0.82	0.66	0.75	0.44	0.38	0.33	0.54	0.7	0.66
		120	0.53	0.49	0.58	0.2	0.25	0.18	0.52	0.58	0.55
			Protein Levels
	(P31O11)	min	DMSO			MG132			MG132
		0	1	1	1	1	1	1	1	1	1
		60	0.73	0.78	0.75	0.5	0.45	0.4	0.59	0.68	0.7
		120	0.58	0.65	0.55	0.28	0.22	0.19	0.5	0.57	0.52
			Protein Levels
	(P31O11-K147R)	min	DMSO			MG132			MG132
		0	1	1	1	1	1	1	1	1	1
		60	0.95	0.9	0.92	0.84	0.8	0.75	0.91	0.93	0.88
		120	0.89	0.85	0.82	0.67	0.55	0.68	0.82	0.79	0.76
	5D
	His-MBP-P31NM
	EV			HRD1a			HRD1a2A
	0	60	120	0	60	120	0	60	120
	1	0.91	0.88	1	0.82	0.68	1	0.86	0.8	α His
	5E
	His-MBP-P31NM-R147K
	EV			HRD1a			HRD1a2A
	0	60	120	0	60	120	0	60	120
	1	0.82	0.53	1	0.44	0.2	1	0.54	0.52	α His
	5F
	His-MBP-P31O11
	EV			HRD1a			HRD1a2A
	0	60	120	0	60	120	0	60	120
	1	0.73	0.58	1	0.52	0.28	1	0.57	0.5	α His
	5G
	His-MBP-P31O11-K147R
	EV			HRD1a			HRD1a2A
	0	60	120	0	60	120	0	60	120
	1	0.95	0.89	1	0.84	0.67	1	0.91	0.82	α His

## Sheet: Figure 6
	6C
	Relative viral RNA level
	BNYVVNM					BNYVVNM-R147K
	NT	#1	#2	#3	#4	NT	#1	#2	#3	#4
	1	0.58	0.55	1.05	1.1	0.3	0.02	0.01	0.19	0.28
	1	0.55	0.47	1.1	0.92	0.2	0.05	0.05	0.26	0.16
	1	0.44	0.44	0.93	0.88	0.33	0.07	0.08	0.3	0.32
	6F
	Relative viral RNA level
	BNYVVO11					BNYVVO11-K147R
	NT	#1	#2	#3	#4	NT	#1	#2	#3	#4
	1	0.25	0.29	1.15	1.05	5.2	2.78	3.07	4.65	4.82
	1	0.38	0.25	1.12	0.88	4.68	3.15	3.17	4.77	4.26
	1	0.22	0.4	1.05	0.85	4.56	3.08	3.64	5.31	4.78
	6B
	BNYVVNM					BNYVVNM-R147K
	NT	#1	#2	#3	#4	NT	#1	#2	#3	#4
	1	0.4	0.58	1.1	1.16	0.38	0.02	0.03	0.36	0.18	α CP
	1	0.81	0.77	1.27	1.14	0.56	0.25	0.23	0.49	0.46	α TGB1
	1	0.67	0.7	1.2	1.27	0.51	0.2	0.25	0.44	0.57	α FLAG
	6E
	BNYVVNM					BNYVVNM-R147K
	NT	#1	#2	#3	#4	NT	#1	#2	#3	#4
	1	0.21	0.25	1.23	0.94	3.78	1.98	2.12	3.3	3.44	α CP
	1	0.32	0.39	0.9	0.97	2.75	1.68	1.65	2.16	1.96	α TGB1
	1	0.38	0.44	1.12	1.05	2.52	1.84	1.59	2.35	2.3	α FLAG

## Sheet: Figure 7
	7E
	Relative viral RNA level
	BNYVVNM			BNYVVNM-R147K
	NT	#1	#2	NT	#1	#2
	1	2.57	2.48	0.34	2.75	2.94
	1	2.67	2.95	0.11	2.92	2.48
	1	3.24	2.88	0.26	2.58	3.18
	7H
	Relative viral RNA level
	BNYVVO11			BNYVVO11-K147R
	NT	#1	#2	NT	#1	#2
	1	6.55	6.88	2.65	6.52	6.89
	1	7.72	6.36	3	6.88	6.06
	1	6.8	5.95	3.45	6.26	5.8
	7D
	BNYVVNM			BNYVVNM-R147K
Mock	NT	#1	#2	NT	#1	#2
	1	2.09	1.98	0.4	1.81	1.89	α CP
	1	1.84	1.71	0.46	1.74	1.7	α GFP
	7G
	BNYVVO11			BNYVVO11-K147R
Mock	NT	#1	#2	NT	#1	#2
	1	4.89	5.58	2.2	5.11	5.09	α CP
	1	5.84	5.71	2.26	5.64	5.35	α GFP

## Sheet: Figure S1
	S1C							S1D					S1E					S1G
	Mock	NM	XJ	O11	OW1			Relative viral RNA level					Relative viral RNA level					Relative viral RNA level
		1	1	1.1	1.02		α CP
		1	1.04	1.07	1.09		α TGB1	NM	XJ	O11	OW1		NM	XJ	O11	OW1		NM	XJ	O11	OW1
								1	0.95	1.05	0.9		1	1.24	0.4	0.27		1	0.85	1.15	0.87
								1	1.14	0.85	1.11		1	1.01	0.46	0.36		1	1.04	0.88	1.15
								1	1.08	1.07	0.95		1	0.95	0.35	0.44		1	1.08	0.92	0.94

## Sheet: Figure S7
	S7E
	Above ground fresh weight (g)
	NT	#1	#2
	2.73	3.07	2.83
	2.96	2.8	3.77
	2.6	3.5	3.2
	3.3	3	3.1
	2.9	3.1	3.3
	3	3.2	3.4
	3.5	2.98	2.9
	3.8	3.4	3.5
	3.1	3.4	3.06
